# Supplementary material for: Herpes Simplex Keratitis in Patients with SARS-CoV-2 Infection: A Series of Five Cases
Source: Medicina (Kaunas). 2021 Apr 24;57(5):412. doi: 10.3390/medicina57050412 (PMC8146587; doi:10.3390/medicina57050412)
Supplement: Supplementary file 1 [file medicina-57-00412-s001.zip]

Archive with 1 entries (1 files):
- medicina-1161829-supplementary.pdf
